# Supplementary material for: WS2/Si3N4-Based Biosensor for Low-Concentration Coronavirus Detection
Source: Micromachines (Basel). 2025 Jan 23;16(2):128. doi: 10.3390/mi16020128 (PMC11857482; doi:10.3390/mi16020128)
Supplement: Supplementary file 1 [file micromachines-16-00128-s001.zip]

Archive with 1 entries (1 files):
- micromachines-3426336-supplementary.pdf
